# Supplementary material for: Validity of Actigraph for Measuring Energy Expenditure in Healthy Adults: A Systematic Review and Meta-Analysis
Source: Sensors (Basel). 2023 Oct 18;23(20):8545. doi: 10.3390/s23208545 (PMC10610851; doi:10.3390/s23208545)
Supplement: Supplementary file 1 [file sensors-23-08545-s001.zip]

Archive with 3 entries (3 files):
- Add.S1 PRISMA checklist.pdf
- Add.S2 Down and Black.xlsx
- Add.S3 COSMIN.xlsx
