# Supplementary material for: Validity of Actigraph for Measuring Energy Expenditure in Healthy Adults: A Systematic Review and Meta-Analysis
Source: Sensors (Basel). 2023 Oct 18;23(20):8545. doi: 10.3390/s23208545 (PMC10610851; doi:10.3390/s23208545)
Supplement: Supplementary file 1 [file sensors-23-08545-s001.zip › Add.S2 Down and Black.xlsx]

## Sheet: Sheet1
Study	Reporting													External validity										Internal validity- bias								Internal validity- confounding
Study	Year	Is the aim clearly described?	Is the aim clearly described?	Are the main outcomes to be measured clearly described in the introduction and methods section?	Are the main outcomes to be measured clearly described in the introduction and methods section?	Are the characteristics of the participants included in the study clearly described?	Are the characteristics of the participants included in the study clearly described?	Are the exposures of interest clearly described?	Are the exposures of interest clearly described?	Are the main findings of the study clearly described?	Are the main findings of the study clearly described?	Does the study provide estimates of the random variability in the data for the main outcomes?	Does the study provide estimates of the random variability in the data for the main outcomes?	Have the characteristics of patients lost to follow up been described?	Have the characteristics of patients lost to follow up been described?	Have actual probability values been reported for main outcomes, except where the probability value is less than .001?	Have actual probability values been reported for main outcomes, except where the probability value is less than .001?	Were the subjects asked to participate in the study representative of the entire population from which they were recruited?	Were the subjects asked to participate in the study representative of the entire population from which they were recruited?	Were those subjects who were prepared to participate representative of the entire population from which they were recruited?	Were those subjects who were prepared to participate representative of the entire population from which they were recruited?	Were the staff, places, and facilities where participants were tested, representative of the testing that the majority of individuals would receive?	Were the staff, places, and facilities where participants were tested, representative of the testing that the majority of individuals would receive?	If any of the results of the study were based on 'data dredging' - was it made clear?	If any of the results of the study were based on 'data dredging' - was it made clear?	Do the analyses adjust for the time lag between the 2 measurements or different lengths of follow-up?	Do the analyses adjust for the time lag between the 2 measurements or different lengths of follow-up?	Were the statistical tests used to assess main outcomes appropriate?	Were the statistical tests used to assess main outcomes appropriate?	Were the main outcome measures used accurate (valid and reliable)?	Were the main outcome measures used accurate (valid and reliable)?	Was there adequate adjustment for confounding in the analyses from which the main findings were drawn?	Was there adequate adjustment for confounding in the analyses from which the main findings were drawn?	Were the losses to particpant follow-ups between mesaurements taken into account?	Were the losses to particpant follow-ups between mesaurements taken into account?	Overall quality score
Florez-Pregonero et al.2017	2017	Yes	1	Yes	1	Yes	1	Yes	1	Yes	1	Yes	1	Unclear	0	Yes	1	Unclear	0	Unclear	0	No	0	Unclear	0	Not applicable	1	Yes	1	Yes	1	Yes	1	Unclear	0	11
Gastin et al.2018	2017	Yes	1	Yes	1	Yes	1	Yes	1	Yes	1	Yes	1	Unclear	0	Yes	1	Unclear	0	Unclear	0	No	0	Unclear	0	Not applicable	1	Yes	1	Yes	1	Yes	1	Unclear	0	11
Calabró et al.2014	2014	Yes	1	Yes	1	Yes	1	Yes	1	Yes	1	Yes	1	Yes	1	Yes	1	Unclear	0	Unclear	0	No	0	Unclear	0	Not applicable	1	Yes	1	Yes	1	Yes	1	Yes	1	13
Morris et al.2019	2019	Yes	1	Yes	1	Yes	1	Yes	1	Yes	1	Yes	1	Unclear	0	Yes	1	Unclear	0	Unclear	0	No	0	Unclear	0	Not applicable	1	Yes	1	Yes	1	Yes	1	Unclear	0	11
Kelly et al.2013	2013	Yes	1	Yes	1	Yes	1	Yes	1	Yes	1	Yes	1	Unclear	0	Yes	1	Unclear	0	Unclear	0	No	0	Unclear	0	Not applicable	1	Yes	1	Yes	1	Yes	1	Unclear	0	11
Crouter et al.2013	2013	Yes	1	Yes	1	Yes	1	Yes	1	Yes	1	Yes	1	Unclear	0	Yes	1	Unclear	0	Unclear	0	No	0	Unclear	0	Not applicable	1	Yes	1	Yes	1	Yes	1	Unclear	0	11
Hänggi et al.2013	2013	Yes	1	Yes	1	Yes	1	Yes	1	Yes	1	Yes	1	Unclear	0	Yes	1	Unclear	0	Unclear	0	No	0	Unclear	0	Not applicable	1	Yes	1	Yes	1	Yes	1	Unclear	0	11
Schneller et al.2015	2015	Yes	1	Yes	1	Yes	1	Yes	1	Yes	1	Yes	1	Unclear	0	Yes	1	Unclear	0	Unclear	0	No	0	Unclear	0	Not applicable	1	Yes	1	Yes	1	Yes	1	Unclear	0	11
Anastasopoulou et al.2014	2014	Yes	1	Yes	1	Yes	1	Yes	1	Yes	1	Yes	1	Unclear	0	Yes	1	Unclear	0	Unclear	0	No	0	Unclear	0	Not applicable	1	Yes	1	Yes	1	Yes	1	Unclear	0	11
Kossi et al.2021	2021	Yes	1	Yes	1	Yes	1	Yes	1	Yes	1	Yes	1	Unclear	0	Yes	1	Unclear	0	Unclear	0	No	0	Unclear	0	Not applicable	1	Yes	1	Yes	1	Yes	1	Unclear	0	11
Zheng Zhu et al.2013	2013	Yes	1	Yes	1	Yes	1	No	1	Yes	1	Yes	1	Unclear	0	Yes	1	Unclear	0	Unclear	0	No	0	Unclear	0	Not applicable	1	Yes	1	Yes	1	Yes	1	Unclear	0	11
Farias et al.2019	2019	Yes	1	Yes	1	Yes	1	Yes	1	Yes	1	Yes	1	Unclear	0	Yes	1	Unclear	0	Unclear	0	No	0	Unclear	0	Not applicable	1	Yes	1	Yes	1	Yes	1	Unclear	0	11
Chang et al.2019	2019	Yes	1	Yes	1	Yes	1	Unclear	0	Yes	1	Yes	1	Unclear	0	Yes	1	Unclear	0	Unclear	0	No	0	Unclear	0	Not applicable	1	Yes	1	Yes	1	Yes	1	Unclear	0	10
Crouter et al.2015	2015	Yes	1	Yes	1	Yes	1	Yes	1	Yes	1	Yes	1	Yes	1	Yes	1	Unclear	0	Unclear	0	Yes	1	Unclear	0	Not applicable	1	Yes	1	Yes	1	Yes	1	Yes	1	14
Kemp et al.2020	2020	Yes	1	Yes	1	Yes	1	Yes	1	Yes	1	Yes	1	Yes	1	Yes	1	Unclear	0	Unclear	0	No	0	Unclear	0	Not applicable	1	Yes	1	Yes	1	Yes	1	Unclear	0	12
Mcminn et al.2013	2013	Yes	1	Yes	1	Unclear	0	Yes	1	Yes	1	Yes	1	Yes	1	Yes	1	Unclear	0	Unclear	0	No	0	Unclear	0	Not applicable	1	Yes	1	Yes	1	Yes	1	Yes	1	12
Neil-Sztramko et al.2017	2017	Yes	1	Yes	1	Yes	1	Yes	1	Yes	1	Yes	1	Unclear	0	Yes	1	Unclear	0	Unclear	0	No	0	Unclear	0	Not applicable	1	Yes	1	Yes	1	Yes	1	Unclear	0	11
Thomson et al.2021	2021	Yes	1	Yes	1	Yes	1	Yes	1	Yes	1	Yes	1	Unclear	0	Yes	1	Unclear	0	Unclear	0	No	0	Unclear	0	Not applicable	1	Yes	1	Yes	1	Yes	1	Yes	1	12
Kim et al.2016	2016	Yes	1	Yes	1	Yes	1	Yes	1	Yes	1	Yes	1	Unclear	0	Yes	1	Unclear	0	Unclear	0	No	0	Unclear	0	Not applicable	1	Yes	1	Yes	1	Yes	1	Unclear	0	11
Santos-Lozano et al.2013	2013	Yes	1	Yes	1	Yes	1	Yes	1	Yes	1	Yes	1	Unclear	0	Yes	1	Unclear	0	Unclear	0	No	0	Unclear	0	Not applicable	1	Yes	1	Yes	1	Yes	1	Unclear	0	11
																																			11.35

## Sheet: Sheet2
#REF!
#REF!
#REF!
#REF!
#REF!
#REF!
#REF!
#REF!
#REF!
#REF!
#REF!
#REF!
#REF!
#REF!
#REF!
#REF!
#REF!
#REF!
#REF!
#REF!
#REF!
#REF!
#REF!
#REF!
#REF!
#REF!
#REF!
#REF!
#REF!
#REF!
#REF!
#REF!
#REF!
#REF!
#REF!
#REF!
#REF!
#REF!
#REF!
#REF!
#REF!
#REF!
#REF!
#REF!
#REF!
#REF!
#REF!
#REF!
#REF!
#REF!
#REF!
#REF!
#REF!
#REF!
#REF!
#REF!
#REF!
#REF!
#REF!
#REF!
#REF!
#REF!
#REF!
#REF!
#REF!
#REF!
#REF!
#REF!
#REF!
#REF!
#REF!
#REF!
#REF!
#REF!
#REF!
