# Supplementary material for: Validity of Actigraph for Measuring Energy Expenditure in Healthy Adults: A Systematic Review and Meta-Analysis
Source: Sensors (Basel). 2023 Oct 18;23(20):8545. doi: 10.3390/s23208545 (PMC10610851; doi:10.3390/s23208545)
Supplement: Supplementary file 1 [file sensors-23-08545-s001.zip › Add.S3 COSMIN.xlsx]

## Sheet: Sheet1
	Was the percentage of missing items given?	Was there a description of how missing items were handled?	Was the sample size included in the analysis adequate?	Can the criterion used or employed be considered as a reasonable ‘gold standard’?	Were there any important flaws in the design or methods of the study?	for continuous scores: Were correlations, or the area under the receiver operating curve calculated?	for dichotomous scores: Were sensitivity and specificity determined?
	Criterion validity							Score	Percentage	Quality evaluation
Author	Item 1	Item 2	Item 3	Item 4	Item 5	Item 6	Item 7
Florez-Pregonero et al.2017	0	1	0	1	1	0	NA	3	0.5	low
Gastin et al.2017	0	0	0	1	1	1	NA	3	0.5	low
Calabró et al.2014	1	1	1	1	1	1	NA	6	1	high
Morris et al.2019	0	0	1	1	1	1	NA	4	0.666667	medium
Kelly et al.2013	0	0	1	1	1	1	NA	4	0.666667	medium
Crouter et al.2013	0	0	1	1	1	1	NA	4	0.666667	medium
Hänggi et al.2013	0	0	1	1	1	1	NA	4	0.666667	medium
Schneller et al.2015	0	0	0	1	1	1	NA	3	0.5	low
Anastasopoulou et al.2014	0	0	0	1	1	1	NA	3	0.5	low
Kossi et al.2021	0	0	1	1	1	1	NA	4	0.666667	medium
Zheng Zhu et al.2013	0	0	1	1	1	1	NA	4	0.666667	medium
Farias et al.2019	0	0	1	1	1	0	NA	3	0.5	low
Chang et al.2019	0	0	1	1	1	1	NA	4	0.666667	medium
Crouter et al.2015	1	1	1	1	1	0	NA	5	0.833333	high
Kemp et al.2020	1	0	1	1	1	1	NA	5	0.833333	high
Mcminn et al.2013	1	1	0	1	1	1	NA	5	0.833333	high
Neil-Sztramko et al.2017	0	0	1	1	1	1	NA	4	0.666667	medium
Thomson et al.2021	0	1	0	1	1	1	NA	4	0.666667	medium
Kim et al.2016	0	0	1	1	1	1	NA	4	0.666667	medium
Santos-Lozano et al.2013	0	0	1	1	1	0	NA	3	0.5	low
